# Supplementary material for: A binding cooperativity switch driven by synergistic structural swelling of an osmo-regulatory protein pair
Source: Nat Commun. 2019 Apr 30;10:1995. doi: 10.1038/s41467-019-10002-9 (PMC6491433; doi:10.1038/s41467-019-10002-9)
Supplement: Supplementary file 3 — Source Data [file 41467_2019_10002_MOESM3_ESM.xlsx]

## Sheet: Figure 1C
Figure 1C	Absolute Heat Capacity Profiles
		Temperature (°C)	Cp,abs (kJ mol-1 K-1)
			14.5 mM	170 mM	500 mM
		9	15.1128	14.7477	14.6052
		10.5	15.276	14.7018	14.5774
		12	15.5066	14.8887	14.7417
		13.5	15.7073	15.1285	15.0344
		15	15.8412	15.42	15.2256
		16.5	15.9118	15.6117	15.4342
		18	15.8535	15.9437	15.6084
		19.5	15.9823	15.932	15.8987
		21	16.2871	16.1978	16.0842
		22.5	16.683	16.5266	16.3098
		24	16.7286	16.7401	16.4611
		25.5	16.9571	16.8824	16.8348
		27	17.098	17.1179	16.9751
		28.5	17.2475	17.2865	17.1808
		30	17.3926	17.5469	17.3741
		31.5	17.6396	17.7913	17.5768
		33	17.9435	18.063	17.7514
		34.5	18.1893	18.2836	17.9266
		36	18.4405	18.5147	18.1489
		37.5	18.7385	18.7268	18.3477
		39	19.0707	18.9823	18.6327
		40.5	19.4057	19.3604	18.9013
		42	19.8052	19.7377	19.2473
		43.5	20.3924	20.3014	19.5225
		45	21.1394	20.863	19.9033
		46.5	22.0115	21.4581	20.3223
		48	23.0192	22.3284	20.7857
		49.5	24.291	23.2959	21.3233
		51	25.7277	24.3732	22.0366
		52.5	27.2752	25.8798	23.0006
		54	28.8459	27.3494	24.1291
		55.5	30.2221	29.0233	25.4871
		57	31.2023	30.362	26.9473
		58.5	31.555	31.4777	28.5948
		60	31.2079	32.0369	30.0946
		61.5	30.4443	31.951	31.3914
		63	29.4245	31.3288	32.4201
		64.5	28.322	30.5778	32.7134
		66	27.2056	29.5123	32.4016
		67.5	26.2322	28.3937	31.6434
		69	25.4812	27.4186	30.4401
		70.5	24.8777	26.4471	29.0537
		72	24.3203	25.6582	27.7641
		73.5	23.8613	25.1117	26.6885
		75	23.6636	24.6359	25.8087
		76.5	23.4996	24.4049	25.1034
		78	23.2998	24.2133	24.5632
		79.5	23.1813	24.0349	24.2444
		81	23.186	23.9161	23.9698
		82.5	23.1368	23.4861	23.7752
		84	23.0768	23.5147	23.5774
		85.5	23.0492	23.3974	23.5301
		87	23.1745	23.2904	23.5278
		88.5	23.2151	23.5546	23.5538

## Sheet: Figure 1D
Figure 1D	The far-UV CD monitored thermal unfolding curves
		Temperature (°C)	MRE (deg cm2 dmol-1)
			14.5 mM	170 mM	500 mM
		5	-14641.1	-13827.8	-12025.2
		10	-14558	-13746	-11993.8
		15	-14571.9	-13664.1	-11995.4
		20	-14361.8	-13581.6	-11857.8
		25	-14340	-13497.5	-11594.3
		30	-14251.6	-13408.3	-11560.1
		35	-14025	-13303.7	-11435.2
		40	-14021.5	-13154.9	-11363.6
		45	-13549.3	-12887.4	-11134.6
		50	-12798.9	-12335.7	-10868.4
		55	-11139.2	-11247.8	-10258.7
		60	-9102.68	-9552.01	-9014.89
		65	-7493.59	-7735.84	-7457.21
		70	-6357.54	-6405.36	-6075.08
		75	-6092.56	-5644.25	-5211.7
		80	-5823.27	-5239.56	-4701.8
		85	-5645.34	-5008.63	-4451.06
		90	-5549.36	-4854.81	-4313.47
		95	-5345.92	-4734.32	-4314.04

## Sheet: Figure 1E
Figure 1E	The degree of secondary structure as a function of ionic strength at 25 °C
		Ionic Strength (mM)1/2	MRE @25°C
		3.8079	-14340
		5.3852	-14538.5
		6.5955	-13785.5
		7.6158	-13829.3
		9.4868	-13512.6
		12.2474	-13695.5
		13.0384	-13386.3
		15.8114	-12777.3
		22.3607	-11594.3
		32.5269	-12061.9
		45.3652	-12315.2
		55.2992	-12630.9
		63.7024	-12778.4

## Sheet: Figure 1F
Figure 1F	Near-UV CD spectra at 5 °C display significant tertiary srtuctural differences at low ionic strength conditions
		Wavelength (nm)	MRE @ 5°C
			14.5 mM	43 mM	90 mM	170 mM	500 mM
		320	-6.8608	3.5932	1.8271	8.0399	1.148
		319	-1.192	-8.4165	6.4567	18.7149	0.5339
		318	0.0693	-20.2479	7.626	12.6497	-1.8419
		317	-1.1305	-12.5149	8.7072	31.5371	-0.576
		316	3.3792	-1.0106	-2.6986	5.5982	-0.2587
		315	2.7504	7.083	-7.8741	-3.6319	0.2135
		314	5.6783	13.2487	-4.1103	-18.5286	6.5783
		313	5.5416	6.1908	2.8048	-7.2239	5.3804
		312	-3.2092	4.4645	6.9428	-3.4277	3.5111
		311	-2.0462	7.438	0.0093514	-2.0256	-3.2108
		310	-6.6164	7.6007	-3.5436	-20.729	-3.0913
		309	-4.4899	5.9987	-6.4495	-15.5186	-1.4632
		308	-1.8204	-1.6745	-6.0475	-10.077	-1.3855
		307	3.8289	-6.1103	-1.3923	-1.5299	-1.9347
		306	6.1177	-5.6428	-2.2582	6.1525	-3.6032
		305	6.907	-3.1251	-3.1223	18.8887	-3.615
		304	3.7637	-9.0552	0.0519	-10.0165	5.472
		303	5.8363	3.3156	2.0212	-0.9308	10.3316
		302	7.5993	11.7934	5.1298	20.3413	16.4184
		301	17.8629	18.5015	12.5678	21.6559	17.1967
		300	36.4708	19.7382	13.9217	27.2165	24.3767
		299	55.3898	27.3844	26.1786	29.8481	32.0096
		298	72.0861	50.0946	50.7554	29.3883	56.4024
		297	92.3545	76.5991	82.0468	28.0692	79.9908
		296	129.368	106.347	116.948	59.7481	107.884
		295	182.705	161.179	169.618	108.081	147.648
		294	250.755	224.222	243.233	157.529	212.908
		293	361.583	322.976	333.054	249.764	298.653
		292	487.219	451.168	455.047	343.227	397.978
		291	608.805	575.335	561.827	467.305	495.354
		290	666.428	634.137	628.644	532.341	580.179
		289	611.787	602.278	583.22	570.198	621.035
		288	482.584	488.202	476.972	577.263	612.904
		287	306.648	326.126	334.159	521.621	543.002
		286	96.4096	113.567	137.297	434.67	436.775
		285	-162.405	-126.032	-102.553	294.553	285.731
		284	-408.958	-357.695	-368.544	167.127	119.93
		283	-580.646	-491.122	-507.142	41.9725	22.7585
		282	-618.051	-513.253	-497.632	45.2467	8.2659
		281	-534.827	-426.995	-396.287	102.415	53.8163
		280	-417.053	-328.324	-285.881	199.271	154.112
		279	-332.858	-278.117	-246.533	252.698	226.17
		278	-351.306	-283.597	-254.433	272.549	226.236
		277	-434.331	-322.973	-326.189	233.126	177.937
		276	-468.493	-363.128	-342.594	221.613	128.278
		275	-437.449	-348.385	-315.745	216.702	130.624
		274	-330.562	-250.184	-240.755	259.415	185.814
		273	-221.398	-154.372	-144.88	342.812	257.647
		272	-113.517	-88.0226	-58.0141	405.195	305.817
		271	-55.3907	-15.8209	9.4967	443.334	339.672
		270	-19.497	16.15	59.6131	447.894	347.878
		269	-0.7266	55.3274	79.3847	435.282	342.448
		268	15.5142	59.8903	84.911	435.783	338.183
		267	44.5806	62.3473	104.331	447.846	343.595
		266	70.8774	94.0598	138.184	484.858	346.345
		265	137.706	183.568	211.265	461.447	373.586
		264	206.922	244.641	262.476	485.053	417.468
		263	237.648	295.691	292.684	515.438	414.732
		262	235.617	271.228	256.049	492.723	372.195
		261	223.902	235.715	219.344	448.287	324.408
		260	225.289	220.412	224.909	406.295	318.39
		259	255.273	265.664	268.088	408.295	343.589
		258	274.603	315.779	315.834	444.571	360.979
		257	279.653	351.228	326.181	429.595	362.174
		256	257.99	322.43	290.622	408.733	324.728
		255	211.347	259.543	243.061	354.418	274.658
		254	150.775	192.876	184.026	289.011	233.319
		253	108.66	152.088	145.368	271.113	202.986
		252	36.3395	87.1778	81.9964	172.867	147.028
		251	-69.3883	-32.2013	-40.4712	79.6891	43.3328
		250	-275.378	-224.719	-246.2	-88.5018	-143.53

## Sheet: Figure 3A
Figure 3A	QY of W67 as a function of temperature
		Temperature (°C)	Quantumn Yield @ 295 nm
			6M Urea	14.5 mM	43 mM	90 mM	170 mM	500 mM
		5	0.1003	0.1331	0.1307	0.145	0.1651	0.187
		8	0.0972	0.1301	0.1273	0.1418	0.1591	0.1841
		11	0.0909	0.1275	0.1253	0.1408	0.1567	0.1814
		14	0.0904	0.1244	0.1225	0.1377	0.1522	0.1775
		17	0.0823	0.1213	0.1198	0.1352	0.1488	0.1734
		20	0.0856	0.1175	0.1143	0.1306	0.1431	0.1685
		23	0.0757	0.1134	0.1131	0.1252	0.1399	0.1643
		26	0.0719	0.1106	0.1089	0.1228	0.1326	0.1591
		29	0.0684	0.1069	0.1067	0.1177	0.1286	0.1535
		32	0.0663	0.1027	0.101	0.1118	0.1217	0.1475
		35	0.0596	0.0984	0.0975	0.1089	0.1176	0.1411
		38	0.0567	0.0938	0.0932	0.1027	0.1116	0.1345
		41	0.0533	0.0891	0.0874	0.0965	0.1055	0.1276
		44	0.0503	0.0842	0.0822	0.0903	0.0976	0.1203
		47	0.0486	0.0788	0.0771	0.0842	0.0914	0.1128
		50	0.0437	0.0733	0.0713	0.0785	0.0849	0.105
		53	0.0419	0.0673	0.0643	0.0724	0.0776	0.0966
		56	0.0403	0.0612	0.0594	0.0631	0.0682	0.0876
		59	0.0353	0.0551	0.0534	0.0565	0.0641	0.0782
		62	0.0376	0.0495	0.0466	0.0511	0.0553	0.0683
		65	0.0338	0.0448	0.0432	0.0436	0.0505	0.059
		68	0.0305	0.0409	0.038	0.0406	0.0446	0.051
		71	0.0306	0.0377	0.0353	0.037	0.0413	0.0447
		74	0.026	0.0349	0.0319	0.0331	0.0384	0.0399
		77	0.0246	0.0324	0.0298	0.0287	0.0357	0.0363
		80	0.0237	0.0303	0.0282	0.0293	0.0333	0.0333
		83	0.023	0.0282	0.0256	0.0262	0.0316	0.031
		86	0.0217	0.0263	0.0249	0.0255	0.0304	0.029
		89	0.0197	0.0248	0.0223	0.0222	0.0272	0.0271
		92	0.0187	0.0234	0.0205	0.0214	0.0273	0.0256
		95	0.0177	0.022	0.0209	0.0193	0.0268	0.0242

## Sheet: Figure 3B
Figure 3B	Longer and shorter fluorescence lifetimes of W67
		Temperature (°C)	Longer Lifetime (ns)				Shorter Lifetime (ns)
			C-pep	14.5 mM	170 mM	500 mM	C-pep	14.5 mM	170 mM	500 mM
		5	4.59	5.92	6.13	6.05	1.55	1.73	1.86	1.76
		10	4.42	5.86	5.89	5.93	1.45	1.74	1.52	1.6
		15	4.14	5.67	5.67	5.7	1.44	1.7	1.67	1.7
		20	3.8	5.48	5.4	5.45	1.34	1.74	1.53	1.65
		25	3.59	5.15	5.21	5.26	1.33	1.62	1.73	1.66
		30	3.34	5.01	4.91	4.99	1.27	1.71	1.7	1.63
		35	3.05	4.7	4.8	4.81	1.21	1.66	1.86	1.77
		40	2.85	4.58	4.48	4.49	1.13	1.69	1.71	1.61
		45	2.67	4.49	4.15	4.29	1.07	1.65	1.54	1.66
		50	2.59	4.08	3.95	4.07	1.03	1.47	1.47	1.62
		55	2.73	4.05	3.76	3.8	1.04	1.43	1.42	1.45
		60	2.54	4.05	3.34	3.47	0.908	1.31	1.14	1.24
		65	3.03	3.42	3.54	3.31	0.876	1.11	1.15	1.14
		70	3.38	3.77	3.3	3.21	0.778	1.08	1	1.04
		75	3.69	3.19	3.27	3.03	0.691	0.933	0.896	0.907
		80	3.76	3.28	3.35	3.08	0.611	0.865	0.8	0.853

## Sheet: Figure 3C
Figure 3C	The relative amplitudes of W67
		Temperature (°C)	Relative Amplitude 1				Relative Amplitude 2
			C-pep	14.5 mM	170 mM	500 mM	C-pep	14.5 mM	170 mM	500 mM
		5	0.726	0.779	0.847	0.875	0.274	0.221	0.153	0.125
		10	0.723	0.771	0.856	0.877	0.277	0.229	0.144	0.123
		15	0.682	0.759	0.841	0.862	0.318	0.241	0.159	0.138
		20	0.668	0.727	0.835	0.858	0.332	0.273	0.165	0.142
		25	0.612	0.721	0.799	0.832	0.388	0.279	0.201	0.168
		30	0.574	0.672	0.787	0.813	0.426	0.328	0.213	0.187
		35	0.54	0.648	0.716	0.774	0.46	0.352	0.284	0.226
		40	0.485	0.576	0.696	0.76	0.515	0.424	0.304	0.24
		45	0.433	0.493	0.67	0.699	0.567	0.507	0.33	0.301
		50	0.357	0.463	0.6	0.639	0.643	0.537	0.4	0.361
		55	0.228	0.355	0.506	0.588	0.772	0.645	0.494	0.412
		60	0.211	0.275	0.465	0.533	0.789	0.725	0.535	0.467
		65	0.123	0.275	0.284	0.409	0.877	0.725	0.716	0.591
		70	0.095	0.2	0.226	0.286	0.905	0.8	0.774	0.714
		75	0.081	0.225	0.187	0.231	0.918	0.775	0.813	0.769
		80	0.082	0.204	0.165	0.176	0.918	0.796	0.835	0.824

## Sheet: Figure 3D
Figure 3D	Difference in melting temperatures between far-UV CD and W67 life-time amplitudes
		Ionic Strength (mM)	ΔTm (°C)
		14.5	12.9
		170	7.1
		500	5.7

## Sheet: Figure 3E
Figure 3E	QY of the Cnu upon excitation at 274 nm											Inset	Spectral deconvolution of temperature-wavelength data shows two components
		Temperature (°C)	Quantumn Yield @ 274 nm											SVD Basis Spectra
			6M Urea	14.5 mM	43 mM	90 mM	170 mM	500 mM					Wavelength (nm)	U1	U2
		5	0.0772	0.1104	0.1133	0.1023	0.1194	0.1402					550	-2.2204e-16	1.1796e-15
		8	0.0742	0.1069	0.1096	0.0992	0.1164	0.1364					549	7.9025e-05	0.0075501
		11	0.0715	0.1034	0.1052	0.0966	0.1134	0.1319					548	-0.00045126	-0.0028441
		14	0.0675	0.0999	0.1014	0.0919	0.108	0.1275					547	-0.00099255	-0.0219
		17	0.0641	0.0962	0.0963	0.0895	0.103	0.1231					546	-0.00073524	-0.0172
		20	0.0604	0.0922	0.0924	0.0848	0.1011	0.1176					545	-0.00032604	-0.0067161
		23	0.0568	0.0875	0.0883	0.0829	0.0959	0.1137					544	3.5532e-05	0.0015038
		26	0.0543	0.0851	0.0838	0.0796	0.0925	0.1088					543	0.00011527	0.0036319
		29	0.0508	0.0815	0.0796	0.0758	0.0869	0.1039					542	2.1411e-05	0.0011849
		32	0.048	0.0773	0.075	0.072	0.0833	0.0984					541	-2.6561e-05	0.0047387
		35	0.0452	0.0732	0.0708	0.0681	0.0776	0.093					540	-1.357e-05	-0.0014609
		38	0.0419	0.0691	0.0664	0.0643	0.073	0.0876					539	-0.00012777	0.0041843
		41	0.0394	0.0649	0.0622	0.0599	0.0679	0.0821					538	0.00011459	0.0077817
		44	0.0369	0.0605	0.0583	0.0555	0.0633	0.0766					537	2.201e-05	-0.0025141
		47	0.0348	0.0562	0.0533	0.0515	0.0579	0.071					536	0.00017859	0.0095741
		50	0.0329	0.0518	0.0493	0.0473	0.0532	0.0653					535	-8.0221e-05	0.0061512
		53	0.0346	0.0474	0.0447	0.0434	0.0477	0.0596					534	0.00013421	0.0041492
		56	0.0284	0.0428	0.0402	0.0391	0.0428	0.0537					533	-3.1122e-05	0.0041239
		59	0.0273	0.0385	0.0359	0.0352	0.0377	0.0476					532	-2.0705e-05	0.0028893
		62	0.0258	0.0347	0.0319	0.0311	0.0331	0.0417					531	-0.00011969	0.0039214
		65	0.0243	0.0314	0.0284	0.0281	0.029	0.0361					530	-4.7292e-05	0.0013398
		68	0.0229	0.0287	0.0258	0.0252	0.0261	0.0313					529	2.9948e-05	0.0071059
		71	0.0216	0.0263	0.0236	0.023	0.0233	0.0275					528	0.00020229	0.0020287
		74	0.0202	0.0244	0.0215	0.0213	0.0215	0.0237					527	-4.434e-05	0.00014147
		77	0.0192	0.0226	0.0196	0.0195	0.0196	0.0225					526	-0.0001576	-0.0032821
		80	0.018	0.021	0.0179	0.018	0.0182	0.0207					525	5.1876e-05	0.0080676
		83	0.0169	0.0191	0.0165	0.0167	0.0165	0.0189					524	4.0911e-05	-0.00013663
		86	0.0183	0.0178	0.0154	0.0155	0.0154	0.0164					523	-8.5636e-06	0.0049803
		89	0.0146	0.0167	0.0144	0.0144	0.0141	0.0163					522	0.00012612	-0.0013938
		92	0.0134	0.0154	0.013	0.0134	0.0132	0.0152					521	0.00032362	0.0074421
		95	0.0126	0.0144	0.0122	0.0125	0.0122	0.0142					520	0.00011721	-0.0015381
													519	0.00020223	0.0048617
													518	0.0001546	0.0024341
													517	5.1241e-05	0.0045401
													516	-3.058e-05	-0.0035002
													515	7.2406e-05	0.00020225
													514	0.00010437	-0.002141
													513	0.00021547	0.0058763
													512	0.00018041	0.0049322
													511	0.00028016	0.0045388
													510	0.00016068	0.0026475
													509	0.00023803	0.0039308
													508	0.00013903	0.0028296
													507	0.00037054	0.0041799
													506	0.00012279	-0.00012585
													505	0.00028952	0.0024106
													504	0.00013264	0.0022076
													503	9.7973e-05	0.001184
													502	0.00017945	0.0066548
													501	0.00018715	0.0016421
													500	0.00017534	0.00096784
													499	0.0002814	0.0071363
													498	-8.8844e-06	-0.00096126
													497	0.00026249	-0.00028203
													496	0.00023863	-0.00077719
													495	0.00025385	0.0073547
													494	0.00037483	0.004389
													493	0.0004339	-0.0022828
													492	0.00042083	0.0070763
													491	0.00031953	0.0024525
													490	0.00049008	0.0078086
													489	0.00044199	0.0011252
													488	0.00037824	-0.0023707
													487	0.00046766	0.002463
													486	0.00043369	0.0032355
													485	0.00070854	0.00099425
													484	0.00062048	-0.0075787
													483	0.00090738	0.0094406
													482	0.00063971	0.0021282
													481	0.00063386	-0.0051852
													480	0.00070815	-0.004108
													479	0.00095268	0.0084199
													478	0.00070825	-0.0055878
													477	0.00075297	-0.0095128
													476	0.0011262	0.0023979
													475	0.00093812	-0.00059987
													474	0.0010117	-0.0034726
													473	0.001235	0.0040264
													472	0.0013477	0.0048132
													471	0.0012214	-0.0044666
													470	0.0014246	0.0028873
													469	0.0014464	-0.0046375
													468	0.0015618	0.00051949
													467	0.0016117	0.0022117
													466	0.0017587	0.0021867
													465	0.0019183	0.0036102
													464	0.0017251	0.0051503
													463	0.0019986	0.0053683
													462	0.0020718	0.0078066
													461	0.001894	0.0017901
													460	0.0020604	0.0042443
													459	0.0021135	0.0031107
													458	0.0020007	0.0041183
													457	0.0022954	0.0093172
													456	0.0026727	0.0101
													455	0.0024435	0.00384
													454	0.0026163	0.0070412
													453	0.0028396	0.0078996
													452	0.0031514	0.0179
													451	0.003085	0.0014558
													450	0.0031704	0.0054802
													449	0.003595	0.01
													448	0.0038118	0.0102
													447	0.0039338	0.0129
													446	0.0042846	0.0167
													445	0.0041199	0.0054208
													444	0.0044056	0.0076811
													443	0.0046298	0.0077467
													442	0.0048018	0.0081183
													441	0.0054272	0.0175
													440	0.0054905	0.0106
													439	0.0055191	0.0010221
													438	0.0040171	-0.042
													437	0.0033478	-0.062
													436	0.0037785	-0.0482
													435	0.0060646	-0.0057468
													434	0.0071122	0.0104
													433	0.0077159	0.0118
													432	0.0081541	0.0132
													431	0.0084824	0.0146
													430	0.0089104	0.0174
													429	0.009229	0.0111
													428	0.0099187	0.0231
													427	0.0105	0.0214
													426	0.0108	0.0248
													425	0.0116	0.0265
													424	0.012	0.0232
													423	0.0125	0.0252
													422	0.0132	0.0239
													421	0.014	0.0214
													420	0.0145	0.0219
													419	0.0152	0.0227
													418	0.0159	0.0188
													417	0.0168	0.0232
													416	0.0176	0.0266
													415	0.0184	0.0243
													414	0.0194	0.0269
													413	0.0204	0.0282
													412	0.0216	0.0271
													411	0.0226	0.0336
													410	0.0236	0.0297
													409	0.0248	0.0319
													408	0.0262	0.0317
													407	0.027	0.0143
													406	0.0279	0.00046593
													405	0.0295	0.0146
													404	0.0315	0.0254
													403	0.0336	0.0292
													402	0.0353	0.0308
													401	0.037	0.0358
													400	0.0388	0.0425
													399	0.0409	0.0391
													398	0.0431	0.0449
													397	0.0447	0.0319
													396	0.0467	0.0369
													395	0.049	0.0331
													394	0.0511	0.0305
													393	0.0534	0.0389
													392	0.0554	0.0386
													391	0.0575	0.0362
													390	0.0596	0.0364
													389	0.0622	0.0349
													388	0.064	0.0361
													387	0.066	0.0341
													386	0.068	0.0296
													385	0.0697	0.0195
													384	0.0715	0.019
													383	0.0737	0.0256
													382	0.0753	0.0229
													381	0.077	0.0163
													380	0.0787	0.0227
													379	0.0802	0.0155
													378	0.082	0.0163
													377	0.0837	0.0137
													376	0.0853	0.0125
													375	0.0872	0.0081595
													374	0.0893	0.0028505
													373	0.0909	0.0055314
													372	0.0931	0.0067513
													371	0.0951	-0.0001941
													370	0.0971	-4.6998e-06
													369	0.0993	-0.0035921
													368	0.1016	-0.0093709
													367	0.1036	-0.02
													366	0.1058	-0.0178
													365	0.1084	-0.0201
													364	0.1107	-0.0199
													363	0.1132	-0.0165
													362	0.1154	-0.025
													361	0.1179	-0.0296
													360	0.1201	-0.0366
													359	0.1224	-0.0367
													358	0.1244	-0.0419
													357	0.1267	-0.0435
													356	0.1289	-0.0539
													355	0.1307	-0.0517
													354	0.1327	-0.0503
													353	0.1343	-0.0526
													352	0.1362	-0.0586
													351	0.1382	-0.0605
													350	0.14	-0.0668
													349	0.142	-0.0745
													348	0.1436	-0.0635
													347	0.1447	-0.0788
													346	0.1456	-0.0768
													345	0.146	-0.071
													344	0.1462	-0.0786
													343	0.1461	-0.0788
													342	0.1459	-0.0733
													341	0.1453	-0.0719
													340	0.1442	-0.0786
													339	0.143	-0.0789
													338	0.1418	-0.0695
													337	0.1399	-0.0653
													336	0.138	-0.0597
													335	0.1358	-0.0595
													334	0.1334	-0.0469
													333	0.1305	-0.0414
													332	0.1277	-0.0383
													331	0.1243	-0.0355
													330	0.1207	-0.0323
													329	0.1171	-0.0113
													328	0.1131	-0.008694
													327	0.1092	0.0101
													326	0.105	0.0155
													325	0.1009	0.028
													324	0.0964	0.046
													323	0.0927	0.0604
													322	0.0883	0.07
													321	0.0841	0.0869
													320	0.08	0.1047
													319	0.0762	0.1139
													318	0.0722	0.1312
													317	0.0682	0.1435
													316	0.0646	0.1527
													315	0.0613	0.1703
													314	0.058	0.1814
													313	0.0545	0.1943
													312	0.0514	0.2024
													311	0.0485	0.2091
													310	0.046	0.2177
													309	0.0432	0.2216
													308	0.0408	0.2256
													307	0.0387	0.2312
													306	0.0366	0.2293
													305	0.0347	0.2295
													304	0.0324	0.2215
													303	0.0304	0.2171
													302	0.0288	0.2208
													301	0.0268	0.2069
													300	0.0252	0.2088

## Sheet: Figure 3F
Figure 3F	The amplitudes of basis spectra U2
		Temperature (°C)	SVD Amplitude V2
			6M Urea	14.5 mM	43 mM	90 mM	170 mM	500 mM
		5	3.1144	1.0179	0.1866	-0.514	-1.2872	-2.7008
		8	3.024	0.8691	0.0549	-0.504	-1.3247	-2.6838
		11	3.0832	0.758	0.0127	-0.5182	-1.3	-2.6065
		14	2.9045	0.5977	-0.0776	-0.6494	-1.2849	-2.5388
		17	2.8449	0.4977	-0.1618	-0.6197	-1.2398	-2.4571
		20	2.7427	0.4325	-0.2051	-0.6147	-1.2759	-2.3447
		23	2.7561	0.3745	-0.2323	-0.3792	-1.2033	-2.2523
		26	2.8192	0.268	-0.2281	-0.3508	-1.1576	-2.1327
		29	2.7568	0.2316	-0.2143	-0.3152	-1.0762	-2.0033
		32	2.8252	0.2118	-0.2585	-0.2412	-0.9928	-1.8317
		35	2.778	0.2098	-0.2166	-0.2586	-0.8302	-1.6732
		38	2.7436	0.2294	-0.203	-0.1412	-0.743	-1.4778
		41	2.7245	0.2351	-0.0567	0.017	-0.5956	-1.2941
		44	2.7116	0.2985	0.00044477	0.0669	-0.4595	-1.0962
		47	2.6729	0.372	0.074	0.2452	-0.2894	-0.8986
		50	2.6329	0.4845	0.2468	0.3292	-0.1168	-0.694
		53	3.1889	0.6167	0.3786	0.4194	0.1037	-0.4523
		56	2.3177	0.8032	0.5424	0.6948	0.3027	-0.1962
		59	2.454	0.984	0.7342	0.8501	0.5334	0.0848
		62	2.4047	1.1388	0.9192	1.0415	0.7457	0.3815
		65	2.3111	1.2647	0.9493	1.1799	0.9257	0.6793
		68	2.3077	1.3321	1.097	1.2388	1.0377	0.9118
		71	2.195	1.3744	1.1082	1.3243	1.1238	1.0752
		74	2.115	1.4055	1.1993	1.3417	1.1529	1.0866
		77	2.1102	1.4151	1.1397	1.3705	1.1727	1.2545
		80	2.0231	1.4253	1.188	1.3845	1.1657	1.2786
		83	1.9753	1.4099	1.1601	1.3409	1.157	1.2767
		86	2.0064	1.3974	1.1525	1.339	1.1496	1.1723
		89	1.6754	1.3806	1.1724	1.3411	1.1191	1.3009
		92	1.5796	1.3694	1.1226	1.3278	1.1179	1.2594
		95	1.4946	1.3373	1.1169	1.313	1.0964	1.252

[truncated: 33 more sheets: Figure 4A, Figure 4B, Figure 4C, Figure 4D, Figure 5A, Figure 5B, Figure 5C, Figure 5D, Figure 5E, Figure 5F, Figure S1A, Figure S1B, Figure S1C, Figure S1D, Figure S1E, Figure S1F, Figure S1G, Figure S1H, Figure S1I, Figure S2A …]
